# Supplementary material for: Effects of Different Marinades and Types of Grills on Polycyclic Aromatic Hydrocarbon Content in Grilled Chicken Breast Tenderloins
Source: Foods. 2024 Oct 24;13(21):3378. doi: 10.3390/foods13213378 (PMC11545549; doi:10.3390/foods13213378)
Supplement: Supplementary file 1 [file foods-13-03378-s001.zip]

Archive with 1 entries (1 files):
- foods-3256954-supplementary.pdf
